# Supplementary material for: Two-photon fluorescence and second harmonic generation characterization of extracellular matrix remodeling in post-injury murine temporomandibular joint osteoarthritis
Source: PLoS One. 2019 Mar 21;14(3):e0214072. doi: 10.1371/journal.pone.0214072 (PMC6428409; doi:10.1371/journal.pone.0214072)
Supplement: S1 Table — Cell density data from each experimental group. (XLSX) [file pone.0214072.s001.xlsx]

## Sheet: Cell Density Data
CELL DENSITY DATA
	NSC	E4	E8	E12	E16	S16
Sample01_a	5	6	10	3	5	14
Sample01_b	13	6	3	1	0	7
Sample02_a	7	5	5	5	4	7
Sample02_b	6	9	7	3	3	10
Sample03_a	8	5	6	7	7
Sample03_b	10	7	4	6	5
Mean	8.17	6.33	5.83	4.17	4	9.5
Standard Dev	2.93	1.51	2.48	2.23	2.37	3.32
n	3	3	3	3	3	2
p value		0.11	0.08	0.01	0.01	0.27
