# Supplementary material for: Two-photon fluorescence and second harmonic generation characterization of extracellular matrix remodeling in post-injury murine temporomandibular joint osteoarthritis
Source: PLoS One. 2019 Mar 21;14(3):e0214072. doi: 10.1371/journal.pone.0214072 (PMC6428409; doi:10.1371/journal.pone.0214072)
Supplement: S2 Table — Fluorescence values for quantitative western blot analysis. (XLSX) [file pone.0214072.s002.xlsx]

## Sheet: Collagen 6 Western Blot Data
Figure 6: LICOR Fluoresence values
	Type VI Collagen	β-actin
NSC_R_01	199000	19800
NSC_R_02	97300	67700
NSC_R_03	41500	38100
NSC_L_01	77600	43400
NSC_L_02	68700	80400
NSC_L_03	320000	65500
E4_R_01	167000	3650
E4_R_02	128000	60200
E4_R_03	236000	23400
E4_L_01	152000	6570
E4_L_02	119000	50300
E4_L_03	264000	25600
E8_R_01	135000	12700
E8_R_02	146000	56000
E8_R_03	185000	55400
E8_L_01	115000	8190
E8_L_02	146000	62000
E8_L_03	223000	36000
E12_R_01	169000	15600
E12_R_02	114000	45200
E12_R_03	346000	52400
E12_L_01	155000	4910
E12_L_02	115000	35500
E12_L_03	319000	32300
E16_R_01	99000	26300
E16_R_02	108000	48600
E16_R_03	313000	33700
E16_L_01	137000	4250
E16_L_02	109000	34000
E16_L_03	307000	35900
S16_R_01	227000	11700
S16_R_02	138000	54900
S16_R_03	433000	51100
S16_L_01	218000	8260
S16_L_02	127000	69000
S16_L_03	236000	69300
